# Supplementary material for: Machine learning approaches for forecasting compressive strength of high-strength concrete
Source: Sci Rep. 2025 Jul 15;15:25567. doi: 10.1038/s41598-025-10342-1 (PMC12264175; doi:10.1038/s41598-025-10342-1)
Supplement: Supplementary file 1 — Supplementary Material 1. [file 41598_2025_10342_MOESM1_ESM.xlsx]

## Sheet: Sheet1
Cement (kg/m3)	Silica fume (kg/m3)	Water (kg/m3)	Super plasticizer (kg/m3)	Sand (kg/m3)	Gravel (kg/m3)	Age (days)	Compressive strength (MPa)
400	80	120	12	654	1215	3	43.2
400	80	120	12	654	1215	7	60.8
400	80	120	12	654	1215	28	84.3
400	80	120	12	654	1215	56	87.3
450	90	135	13.5	620	1152	3	44.6
450	90	135	13.5	620	1152	7	69.6
450	90	135	13.5	620	1152	28	87.3
450	90	135	13.5	620	1152	56	89.2
500	100	150	15	586	1088	3	40.2
500	100	150	15	586	1088	7	54.6
500	100	150	15	586	1088	28	78.6
500	100	150	15	586	1088	56	81.4
550	110	165	16.5	552	1024	3	38.7
550	110	165	16.5	552	1024	7	51.5
550	110	165	16.5	552	1024	28	70.6
550	110	165	16.5	552	1024	56	74.5
600	120	180	18	518	961	3	37.8
600	120	180	18	518	961	7	48.1
600	120	180	18	518	961	28	68.7
600	120	180	18	518	961	56	73.1
450	0	113	13.5	680	1262	3	44.6
450	0	113	13.5	680	1262	7	53.9
450	0	113	13.5	680	1262	28	64.7
450	0	113	13.5	680	1262	56	76.5
450	45	124	13.5	650	1207	3	43.6
450	45	124	13.5	650	1207	7	53.6
450	45	124	13.5	650	1207	28	73.6
450	45	124	13.5	650	1207	56	76.5
450	67.5	129	13.5	635	1179	3	41.2
450	67.5	129	13.5	635	1179	7	60.8
450	67.5	129	13.5	635	1179	28	81.4
450	67.5	129	13.5	635	1179	56	84.3
450	112.5	141	13.5	605	1124	3	43.2
450	112.5	141	13.5	605	1124	7	58.9
450	112.5	141	13.5	605	1124	28	80.4
450	112.5	141	13.5	605	1124	56	83.4
450	90	135	13.5	709	1063	3	40
450	90	135	13.5	709	1063	7	60
450	90	135	13.5	709	1063	28	71.6
450	90	135	13.5	709	1063	56	80
450	90	135	13.5	443	1329	3	45
450	90	135	13.5	443	1329	7	65
450	90	135	13.5	443	1329	28	74.5
450	90	135	13.5	443	1329	56	80
450	90	135	13.5	620	1152	3	44.1
450	90	135	13.5	620	1152	7	60.8
450	90	135	13.5	620	1152	28	78.5
450	90	135	13.5	620	1152	56	81.4
450	90	243	0	531	986	3	30
450	90	243	0	531	986	7	32.4
450	90	243	0	531	986	28	43.2
450	90	243	0	531	986	56	47.1
450	90	227	2.25	544	1010	3	28
450	90	227	2.25	544	1010	7	33.4
450	90	227	2.25	544	1010	28	47.1
450	90	227	2.25	544	1010	56	50
450	90	194	4.5	572	1062	3	31
450	90	194	4.5	572	1062	7	37.3
450	90	194	4.5	572	1062	28	52.5
450	90	194	4.5	572	1062	56	58.9
450	90	173	9	589	1093	3	40
450	90	173	9	589	1093	7	50
450	90	173	9	589	1093	28	64.7
450	90	173	9	589	1093	56	68.7
450	90	130	13.5	625	1161	3	60
450	90	130	13.5	625	1161	7	70.6
450	90	130	13.5	625	1161	28	89.2
450	90	130	13.5	625	1161	56	91.2
450	90	108	18	641	1192	3	60
450	90	108	18	641	1192	7	67.7
450	90	108	18	641	1192	28	89.3
450	90	108	18	641	1192	56	91.2
450	90	243	0	531	986	56	47.1
550	110	165	16.5	552	1024	28	70.6
450	90	108	18	641	1192	56	91.2
450	90	173	9	589	1093	3	40
450	0	113	13.5	680	1262	3	44.6
450	0	113	13.5	680	1262	56	76.5
400	80	120	12	654	1215	28	84.3
450	0	113	13.5	680	1262	7	53.9
450	90	227	2.25	544	1010	3	28
400	80	120	12	654	1215	7	60.8
450	67.5	129	13.5	635	1179	7	60.8
450	90	135	13.5	709	1063	7	60
400	80	120	12	654	1215	7	60.8
450	90	173	9	589	1093	56	68.7
450	90	194	4.5	572	1062	56	58.9
450	0	113	13.5	680	1262	3	44.6
450	112.5	141	13.5	605	1124	3	43.2
450	90	194	4.5	572	1062	7	37.3
450	0	113	13.5	680	1262	7	53.9
450	90	243	0	531	986	3	30
450	90	194	4.5	572	1062	28	52.5
450	90	135	13.5	443	1329	7	65
450	90	194	4.5	572	1062	56	58.9
550	110	165	16.5	552	1024	28	70.6
450	90	173	9	589	1093	7	50
450	90	173	9	589	1093	7	50
450	90	135	13.5	620	1152	28	78.5
450	90	173	9	589	1093	7	50
450	90	243	0	531	986	28	43.2
450	90	227	2.25	544	1010	28	47.1
450	90	173	9	589	1093	56	68.7
400	80	120	12	654	1215	28	84.3
450	90	243	0	531	986	28	43.2
450	90	135	13.5	620	1152	28	87.3
450	0	113	13.5	680	1262	3	44.6
450	90	135	13.5	709	1063	28	71.6
600	120	180	18	518	961	7	48.1
400	80	120	12	654	1215	56	87.3
450	90	194	4.5	572	1062	56	58.9
550	110	165	16.5	552	1024	7	51.5
500	100	150	15	586	1088	3	40.2
450	90	227	2.25	544	1010	3	28
400	80	120	12	654	1215	7	60.8
450	90	194	4.5	572	1062	56	58.9
450	90	108	18	641	1192	28	89.3
450	90	135	13.5	443	1329	56	80
